# Supplementary material for: Targeting Osteosarcoma: The Dual Action of Halogenated Boroxine and Cerium Oxide Nanoparticles
Source: Int J Mol Sci. 2025 Oct 10;26(20):9837. doi: 10.3390/ijms26209837 (PMC12564822; doi:10.3390/ijms26209837)
Supplement: Supplementary file 1 [file ijms-26-09837-s001.zip]

Archive with 1 entries (1 files):
- ijms-3731140-supplementary.pdf
